# Supplementary material for: Synthesis and In Vitro Anticancer Evaluation of Novel Phosphonium Derivatives of Chrysin
Source: Int J Mol Sci. 2025 Nov 15;26(22):11063. doi: 10.3390/ijms262211063 (PMC12652692; doi:10.3390/ijms262211063)
Supplement: Supplementary file 1 [file ijms-26-11063-s001.zip]

Archive with 1 entries (1 files):
- ijms-3980332-supplementary.pdf
